# Supplementary material for: Xenogeneic-Free Human Intestinal Organoids for Assessing Intestinal Nutrient Absorption
Source: Nutrients. 2022 Jan 19;14(3):438. doi: 10.3390/nu14030438 (PMC8838315; doi:10.3390/nu14030438)
Supplement: Supplementary file 1 [file nutrients-14-00438-s001.zip]

Archive with 1 entries (1 files):
- nutrients-1535299-supplementary.pptx
